# Supplementary material for: Tipping Point Detection Using Reservoir Computing
Source: Research (Wash D C). 2023 Jul 3;6:0174. doi: 10.34133/research.0174 (PMC10317016; doi:10.34133/research.0174)
Supplement: Supplementary 1 — Appendix A to G Figs. S1 to S10 Tables S1 to S5 [file research.0174.f1.zip]

Archive with 11 entries (11 files):
- RESEARCH-D-23-00176_SM.docx
- Fig-S1.pdf
- Fig-S2.pdf
- Fig-S3.pdf
- Fig-S4.pdf
- Fig-S5.pdf
- Fig-S6.pdf
- Fig-S7.pdf
- Fig-S8.pdf
- Fig-S9.pdf
- Fig-S10.pdf
